# Supplementary material for: OsWRKY93 Dually Functions Between Leaf Senescence and in Response to Biotic Stress in Rice
Source: Front Plant Sci. 2021 Mar 22;12:643011. doi: 10.3389/fpls.2021.643011 (PMC8019945; doi:10.3389/fpls.2021.643011)
Supplement: Supplementary Dataset 1 — The list of RPKM values and WRKY family DEGs. [file Table_1.XLSX]

## Sheet: WRKY RPKM
Gene ID	Gene Name	0W_RPKM	1W_RPKM	2W_RPKM	3W_RPKM	4W_RPKM	5W_RPKM
LOC_Os12g02440	OsWRKY56	10.7935	4.19348	4.94864	5.86938	3.24393	3.03358
LOC_Os03g45450	OsWRKY60	15.7805	2.60086	1.84109	1.88511	4.21949	9.62774
LOC_Os06g06360	OsWRKY93	5.00947	1.39315	2.75827	5.14957	1.47418	4.8752
LOC_Os01g40260	OsWRKY77	12.9175	3.54204	11.8973	5.01998	2.61412	7.57341
LOC_Os05g03900	OsWRKY89	28.2868	17.1236	15.0037	16.6074	16.2685	11.3972
LOC_Os04g39570	OsWRKY35	0.00507083	0.0215579	0.0105097	0.0257376	0.0169141	0.0113196
LOC_Os02g43560	OsWRKY34	0.0883942	0.152549	0.0382139	0.0695647	0.0310849	0.0929418
LOC_Os01g09080	OsWRKY97	0.0433608	0.0371249	0.125242	0.18149	0.22039	0.695019
LOC_Os01g08710	OsWRKY79	0.317488	0.776279	0.205553	0.572824	0.405819	0.376425
LOC_Os08g38990	OsWRKY30	0.510691	0.770756	0.296761	0.28773	0.479278	0.398948
LOC_Os11g02470	OsWRKY52	0.223036	0.0796127	0.116277	0.233371	0.141719	0.594253
LOC_Os05g40070	OsWRKY91	0.111748	0.215517	0.130335	0.176024	0.0922218	0.329156
LOC_Os04g46060	OsWRKY36	0.137386	0.244786	0.140433	0.212657	0.167576	0.391956
LOC_Os01g62514	OsWRKY101	0.290296	0.337252	0.357773	0.200073	0.107557	0.132813
LOC_Os03g58420	OsWRKY6	0.368127	0.609622	0.790394	0.381427	0.951268	0.202791
LOC_Os10g42850	OsWRKY2	0.62533	1.16691	0.965678	0.860984	1.12277	0.401437
LOC_Os12g02400	OsWRKY81	0.997448	0.49181	0.68291	0.732183	0.320737	0.589583
LOC_Os01g62510		0.773425	1.34075	1.15913	0.694841	0.648134	0.667777
LOC_Os12g01180	OsWRKY57	0.756896	0.796755	0.774799	0.790591	0.762916	0.612115
LOC_Os12g02450	OsWRKY64	0.205187	0.219728	0.167756	0.669266	0.339628	0.691792
LOC_Os12g02470	OsWRKY65	0.287288	0.623255	0.354699	0.0972414	0.211988	0.713291
LOC_Os01g43650	OsWRKY11	0.721672	0.670312	0.738335	0.80521	0.822495	1.88256
LOC_Os08g09900		2.14108	2.98778	2.07101	2.47338	2.34841	2.19372
LOC_Os08g13840	OsWRKY25	4.75375	3.71681	5.67353	6.23279	3.70351	7.90704
LOC_Os05g04640	OsWRKY5	4.71436	3.56721	6.48415	3.702	4.45539	3.60938
LOC_Os05g50700	OsWRKY92	1.67163	1.64018	1.77655	2.70918	0.831828	5.82446
LOC_Os03g33012	OsWRKY84	4.79723	6.05999	5.54928	8.51621	8.97886	9.58386
LOC_Os03g55164	OsWRKY4	1.96384	3.26414	3.19881	3.902	3.21328	5.5888
LOC_Os11g02480	OsWRKY46a	4.25847	5.40807	7.88231	10.7333	9.56495	13.5917
LOC_Os01g47560	OsWRKY16	2.929	2.67664	3.80508	4.41079	6.04981	9.99345
LOC_Os09g30400	OsWRKY80	14.8989	13.6069	15.0875	16.7651	15.9319	15.3362
LOC_Os12g40570	OsWRKY83	19.9248	16.4624	12.6187	13.1572	17.6941	18.634
LOC_Os12g32250	OsWRKY85	14.77	12.4552	13.7186	12.9427	21.928	21.2776
LOC_Os07g39480	OsWRKY78	15.2333	20.32	18.4254	24.6672	26.6498	22.6397
LOC_Os11g45850	OsWRKY61	17.2197	18.169	18.0068	16.9211	19.8414	21.4888
LOC_Os08g17400	OsWRKY82	18.3469	24.5671	21.0588	26.3761	25.7293	23.9415
LOC_Os08g09840		20.3575	19.2348	37.5624	22.8925	25.1088	23.764
LOC_Os03g53050	OsWRKY87	22.1443	23.5803	17.059	24.5089	17.7061	25.9584
LOC_Os04g51560	OsWRKY68	30.0664	27.4975	41.785	37.0937	20.129	40.1069
LOC_Os04g21950	OsWRKY51	47.8276	37.5673	44.5868	48.0727	45.2894	63.399
LOC_Os05g09020	OsWRKY67	45.4051	27.0897	44.563	66.0031	54.0864	92.2544
LOC_Os01g54600	OsWRKY13	49.2341	38.0708	48.9577	87.6507	78.7842	111.289
LOC_Os09g16510	OsWRKY74	49.6835	44.9169	98.8906	101.724	71.2263	152.165
LOC_Os05g27730	OsWRKY53	85.0466	58.9806	137.032	221.389	119.723	299.588
LOC_Os05g25770	OsWRKY45	36.7615	60.93	86.6023	130.302	46.0598	126.854
LOC_Os02g08440	OsWRKY71	91.399	49.3561	119.067	244.251	76.4748	361.377
LOC_Os12g02420	OsWRKY46b	3.29842	6.05602	6.69355	8.12982	6.20146	8.32744
LOC_Os05g50610	OsWRKY8	10.9529	6.95338	4.69929	9.13396	7.68052	24.9719
LOC_Os03g55080	OsWRKY3	5.75017	8.58128	11.0202	20.7824	12.6414	25.4982
LOC_Os11g45920	OsWRKY41	5.90161	9.73362	13.5826	15.0901	21.5323	28.2656
LOC_Os01g46800	OsWRKY15	10.2156	4.81183	9.86892	18.2253	5.27552	19.0661
LOC_Os09g25070	OsWRKY62	19.5659	3.76115	3.58924	7.84629	4.12778	22.0446
LOC_Os01g14440	OsWRKY1	31.7692	18.3054	26.1885	59.468	26.048	101.623
LOC_Os08g29660	OsWRKY69	8.98214	14.6125	52.5942	31.5793	19.6013	36.2561
LOC_Os11g02540	OsWRKY50	5.23764	3.4606	4.79801	7.74128	1.1936	4.02935
LOC_Os09g25060	OsWRKY76	24.7397	8.42115	9.54188	21.7347	6.70819	62.3327
LOC_Os11g29870	OsWRKY72	7.7883	5.18152	14.0465	29.5421	18.0417	62.3858
LOC_Os01g60640	OsWRKY21	7.17296	14.0955	35.4167	35.338	8.35753	63.581
LOC_Os05g46020	OsWRKY7	18.5087	10.9111	24.66	56.5595	20.2158	91.7695
LOC_Os01g18584	OsWRKY9	6.02368	6.81933	37.6579	24.5186	47.1729	52.4949
LOC_Os11g02520	OsWRKY100	38.1324	6.96678	15.5149	76.0544	18.9874	69.0334
LOC_Os01g61080	OsWRKY24	19.7148	10.3578	49.8684	57.0599	21.5501	112.634
LOC_Os01g60600	OsWRKY86	10.7602	2.58412	4.92339	13.4272	4.23002	64.3813
LOC_Os06g44010	OsWRKY28	11.2202	2.1517	10.1838	33.2527	7.4372	60.5888
LOC_Os07g48260	OsWRKY47	1.34918	2.2689	7.636	4.57056	2.12581	3.46276
LOC_Os03g20550	OsWRKY55	1.47158	1.90434	3.26112	2.92632	3.06856	5.98791
LOC_Os07g40570	OsWRKY96	1.33501	2.09568	2.20713	2.66118	3.38184	5.36596
LOC_Os02g16540	OsWRKY39	1.15388	1.20551	1.40645	1.84345	0.781501	2.44818
LOC_Os07g27670	OsWRKY95	0.186275	0.284194	0.232194	0.403172	0.295799	1.19105
LOC_Os05g49620	OsWRKY19	0.341667	0.316088	1.47378	0.933817	0.347316	1.4385
LOC_Os01g43550	OsWRKY12	0.221413	0.283524	0.613862	0.535832	0.221959	1.37594
LOC_Os02g53100	OsWRKY32	0.17914	0.140997	0.350892	0.762163	0.387453	1.62043
LOC_Os01g53040	OsWRKY14	0.197035	0.324139	1.2824	0.838234	1.58616	2.46594
LOC_Os01g53260	OsWRKY23	0.140876	0.115794	0.712256	0.818681	0.693881	3.07777
LOC_Os11g02530	OsWRKY40	0.26971	0.189457	0.108844	1.58523	0.178739	3.72604
LOC_Os01g51690	OsWRKY26	1.10441	0.0425374	0.0838122	0.944386	0.302297	6.05263
LOC_Os01g09100	OsWRKY10	0.641358	0.406658	0.734889	0.676956	0.639054	7.62741
LOC_Os06g05380	OsWRKY73	1.00777	1.65493	3.86116	3.754	3.17251	8.25839
LOC_Os05g49100	OsWRKY49	0.398327	0.49607	0.847502	1.17984	1.22891	3.1279
LOC_Os02g26430	OsWRKY42	0.763527	0.999093	4.22477	3.1327	1.37864	9.24444
LOC_Os07g02060	OsWRKY29	0.481682	3.60279	3.91524	7.13063	9.03605	7.79178
LOC_Os03g21710	OsWRKY44	0.451739	1.40199	4.13088	5.3331	1.99492	8.68599
LOC_Os05g39720	OsWRKY70	3.22476	1.1972	8.85682	9.61268	3.32877	28.9218
LOC_Os05g49210	OsWRKY43	0.00863757	0.0386347	0.0270647	0.0183313	0.0193992	0
LOC_Os08g09800		0.0630032	0.0213428	0.064774	0.0583926	0	0.0266873
LOC_Os01g40430	OsWRKY27	0.191327	0.0515115	0	0.0918109	0.0773622	1.18401
LOC_Os01g60540	OsWRKY20	0.0145696	0	0.0286519	0.0298002	0	0.0476832
LOC_Os05g14370	OsWRKY90	0.0704551	0	0	0.308714	0.0198349	0.204732
LOC_Os02g47060	OsWRKY66	0.0402808	0.0196325	0	0	0	0
LOC_Os01g60520	OsWRKY18	0	0.0444002	0	0.0413586	0	0.106189
LOC_Os03g63810	OsWRKY88	0	0.00986458	0.0622688	0	0.011028	0.0447979
LOC_Os01g60490	OsWRKY22	0	0.0200753	0	0.0637536	0.0917362	1.51482
LOC_Os05g45230	OsWRKY58	0.0601999	0	0	0.0602536	0	0.033596
LOC_Os04g04300		0	0	0.0580701	0	0.0302257	0
LOC_Os06g30860	OsWRKY31	0	0	0.0171971	0	0	0
LOC_Os08g09810		0	0	0	0	0	0.00658776
LOC_Os05g40060	OsWRKY48	0	0	0	0	0	0.0346453
LOC_Os01g74140	OsWRKY17	0	0	0	0	0	0
LOC_Os04g50920	OsWRKY37	0	0	0	0	0	0
LOC_Os05g40080	OsWRKY54	0	0	0	0	0	0
LOC_Os09g09630	OsWRKY98	0	0	0	0	0	0
LOC_Os10g18099	OsWRKY99	0	0	0	0	0	0

## Sheet: DEGs in Comparisons
1W VS 0W
Gene ID	Gene Name	RPKM_rep1	RPKM_rep2	RPKM_rep3	0W_RPKM	RPKM_rep1	RPKM_rep2	RPKM_rep3	1W_RPKM	Log2Fold_Change (1W_RPKM/0W_RPKM)	P_value	FDR
LOC_Os07g02060	OsWRKY29	0.582106	0.747026	0.115914	0.481682	3.53086	2.79777	4.47974	3.60279	2.90296	4.30455e-08	1.02212e-05
LOC_Os06g06360	OsWRKY93	6.19909	4.8312	3.99811	5.00947	0.886533	1.85896	1.43395	1.39315	-1.84631	2.34489e-08	6.29074e-06
LOC_Os01g51690	OsWRKY26	1.95798	0.867877	0.487364	1.10441	0.087327	0.0402852	0	0.0425374	-4.6984	2.63717e-08	6.90875e-06
LOC_Os11g02520	OsWRKY100	38.0252	37.8029	38.5691	38.1324	2.83338	14.3276	3.73937	6.96678	-2.45245	1.17339e-07	2.38096e-05
LOC_Os03g45450	OsWRKY60	23.9729	17.6474	5.72128	15.7805	1.1533	5.49767	1.15162	2.60086	-2.60109	2.24665e-05	0.00162812
LOC_Os06g44010	OsWRKY28	18.6042	7.0876	7.9689	11.2202	4.34905	1.74984	0.356205	2.1517	-2.38255	8.05664e-05	0.00431448
LOC_Os12g02440	OsWRKY56	11.6853	12.6642	8.03103	10.7935	3.60231	5.38106	3.59707	4.19348	-1.36394	1.06244e-07	2.23719e-05
LOC_Os01g40260	OsWRKY77	19.6614	10.4106	8.68064	12.9175	5.4757	3.64625	1.50417	3.54204	-1.86668	1.20475e-05	0.000998901
LOC_Os09g25060	OsWRKY76	28.2386	23.8958	22.0846	24.7397	11.433	6.35794	7.47252	8.42115	-1.55474	6.25997e-09	2.03089e-06
LOC_Os09g25070	OsWRKY62	22.3861	19.9843	16.3273	19.5659	2.49237	4.79617	3.99492	3.76115	-2.3791	2.22322e-15	7.75363e-12
LOC_Os01g60600	OsWRKY86	10.2495	11.3231	10.7081	10.7602	2.97574	3.82707	0.949543	2.58412	-2.05796	1.65859e-07	3.19141e-05
2W VS 0W
Gene ID	Gene Name	RPKM_rep1	RPKM_rep2	RPKM_rep3	0W_RPKM	RPKM_rep1	RPKM_rep2	RPKM_rep3	2W_RPKM	Log2Fold_Change (2W_RPKM/0W_RPKM)	P_value	FDR
LOC_Os07g48260	OsWRKY47	1.45842	1.54278	1.04634	1.34918	8.97363	9.53182	4.40256	7.636	2.50073	4.57766e-11	9.7869e-09
LOC_Os07g02060	OsWRKY29	0.582106	0.747026	0.115914	0.481682	4.13656	3.36918	4.23999	3.91524	3.02295	3.07042e-10	5.63594e-08
LOC_Os05g49620	OsWRKY19	0.464795	0.282543	0.277663	0.341667	2.03732	1.15294	1.23109	1.47378	2.10886	6.77158e-05	0.00238457
LOC_Os01g18584	OsWRKY9	7.49087	6.18987	4.39031	6.02368	41.4135	44.9708	26.5894	37.6579	2.64423	1.26023e-16	7.99113e-14
LOC_Os03g21710	OsWRKY44	0.35357	0.553608	0.448038	0.451739	5.7957	5.24896	1.34798	4.13088	3.19289	2.76432e-08	2.88321e-06
LOC_Os08g29660	OsWRKY69	12.9471	7.43675	6.56256	8.98214	64.8944	82.9215	9.96664	52.5942	2.54977	1.53037e-05	0.000683783
LOC_Os06g05380	OsWRKY73	1.07528	1.21392	0.734123	1.00777	4.13173	5.11226	2.33949	3.86116	1.93786	3.53062e-06	0.000196227
LOC_Os11g45920	OsWRKY41	4.82585	6.9436	5.93538	5.90161	14.5437	13.5383	12.6658	13.5826	1.20258	0.000239912	0.00684773
LOC_Os01g53040	OsWRKY14	0.0770408	0.156107	0.357958	0.197035	1.94427	1.19439	0.708529	1.2824	2.70232	2.0965e-05	0.000888282
LOC_Os01g51690	OsWRKY26	1.95798	0.867877	0.487364	1.10441	0.0406362	0.2108	0	0.0838122	-3.71997	5.95574e-07	4.18033e-05
LOC_Os11g02520	OsWRKY100	38.0252	37.8029	38.5691	38.1324	21.349	13.6791	11.5166	15.5149	-1.29736	2.30546e-07	1.82219e-05
LOC_Os03g45450	OsWRKY60	23.9729	17.6474	5.72128	15.7805	1.61	0.742391	3.17086	1.84109	-3.09952	4.3658e-08	4.34348e-06
LOC_Os12g02440	OsWRKY56	11.6853	12.6642	8.03103	10.7935	4.56319	4.41686	5.86586	4.94864	-1.12506	3.10128e-06	0.000175156
LOC_Os05g50610	OsWRKY8	5.95931	13.4048	13.4946	10.9529	5.12222	6.29268	2.68295	4.69929	-1.2208	0.000187453	0.00560162
LOC_Os09g25060	OsWRKY76	28.2386	23.8958	22.0846	24.7397	9.7366	9.10367	9.78537	9.54188	-1.37448	2.10037e-09	3.01292e-07
LOC_Os09g25070	OsWRKY62	22.3861	19.9843	16.3273	19.5659	3.47935	2.95662	4.33176	3.58924	-2.44659	2.88342e-18	2.33185e-15
3W VS 0W
Gene ID	Gene Name	RPKM_rep1	RPKM_rep2	RPKM_rep3	0W_RPKM	RPKM_rep1	RPKM_rep2	RPKM_rep3	3W_RPKM	Log2Fold_Change (3W_RPKM/0W_RPKM)	P_value	FDR
LOC_Os07g48260	OsWRKY47	1.45842	1.54278	1.04634	1.34918	4.71109	5.84704	3.15356	4.57056	1.76029	9.29382e-06	0.000304691
LOC_Os01g53260	OsWRKY23	0.210667	0.128062	0.0838998	0.140876	1.26601	0.549156	0.640879	0.818681	2.53887	0.000294488	0.0056046
LOC_Os07g02060	OsWRKY29	0.582106	0.747026	0.115914	0.481682	5.70967	8.00853	7.67369	7.13063	3.88788	8.21859e-16	3.07789e-13
LOC_Os11g29870	OsWRKY72	8.54075	7.69565	7.1285	7.7883	40.5937	39.0402	8.99241	29.5421	1.92339	0.000217253	0.00436547
LOC_Os01g18584	OsWRKY9	7.49087	6.18987	4.39031	6.02368	22.6789	26.2839	24.593	24.5186	2.02516	5.02257e-10	5.26813e-08
LOC_Os03g55080	OsWRKY3	6.06394	5.71861	5.46795	5.75017	22.1683	27.9194	12.2596	20.7824	1.85369	2.08199e-06	8.2395e-05
LOC_Os03g21710	OsWRKY44	0.35357	0.553608	0.448038	0.451739	5.02888	7.1569	3.81353	5.3331	3.56141	3.37123e-16	1.3437e-13
LOC_Os08g29660	OsWRKY69	12.9471	7.43675	6.56256	8.98214	31.7743	29.5661	33.3976	31.5793	1.81385	4.09868e-07	2.12359e-05
LOC_Os06g05380	OsWRKY73	1.07528	1.21392	0.734123	1.00777	4.74298	3.40363	3.11539	3.754	1.89726	2.77461e-06	0.000106191
LOC_Os01g60640	OsWRKY21	8.49729	6.50621	6.51539	7.17296	33.9014	53.4928	18.6199	35.338	2.30058	1.82745e-08	1.36147e-06
LOC_Os05g25770	OsWRKY45	42.39	35.1386	32.7559	36.7615	109.49	157.047	124.37	130.302	1.8256	8.15286e-09	6.60287e-07
LOC_Os11g45920	OsWRKY41	4.82585	6.9436	5.93538	5.90161	11.2609	17.3545	16.6548	15.0901	1.35442	0.000402479	0.00728234
LOC_Os11g02480	OsWRKY46a	3.6702	4.77429	4.33092	4.25847	12.3473	11.1225	8.73004	10.7333	1.33368	0.00044273	0.00788534
LOC_Os03g45450	OsWRKY60	23.9729	17.6474	5.72128	15.7805	2.04665	2.24298	1.36571	1.88511	-3.06542	5.43147e-11	7.18203e-09
LOC_Os01g40260	OsWRKY77	19.6614	10.4106	8.68064	12.9175	5.25421	6.37754	3.42818	5.01998	-1.36358	1.12868e-05	0.000357647
LOC_Os09g25070	OsWRKY62	22.3861	19.9843	16.3273	19.5659	8.37495	8.92379	6.24014	7.84629	-1.31826	7.66837e-09	6.23765e-07
4W VS 0W
Gene ID	Gene Name	RPKM_rep1	RPKM_rep2	RPKM_rep3	0 W_RPKM	RPKM_rep1	RPKM_rep2	RPKM_rep3	4 W_RPKM	Log2Fold_Change (4W_RPKM/0W_RPKM)	P_value	FDR
LOC_Os07g02060	OsWRKY29	0.582106	0.747026	0.115914	0.481682	9.5404	7.62651	9.94125	9.03605	4.22954	2.87033e-19	1.33473e-16
LOC_Os01g18584	OsWRKY9	7.49087	6.18987	4.39031	6.02368	44.117	65.6061	31.7957	47.1729	2.96924	1.6483e-16	4.99873e-14
LOC_Os03g21710	OsWRKY44	0.35357	0.553608	0.448038	0.451739	2.03808	0.92268	3.024	1.99492	2.14277	0.000261879	0.00476928
LOC_Os06g05380	OsWRKY73	1.07528	1.21392	0.734123	1.00777	3.58844	2.2726	3.65649	3.17251	1.65445	0.00015782	0.00308244
LOC_Os11g45920	OsWRKY41	4.82585	6.9436	5.93538	5.90161	22.5559	21.4018	20.6393	21.5323	1.86732	1.16265e-08	7.57026e-07
LOC_Os01g53040	OsWRKY14	0.0770408	0.156107	0.357958	0.197035	1.88541	1.41763	1.45543	1.58616	3.00901	6.76554e-08	3.63703e-06
LOC_Os11g02540	OsWRKY50	2.36442	7.09938	6.24912	5.23764	1.29119	1.85107	0.438557	1.1936	-2.13359	5.31242e-06	0.000170431
LOC_Os06g06360	OsWRKY93	6.19909	4.8312	3.99811	5.00947	1.2005	1.85652	1.36551	1.47418	-1.76475	2.90175e-10	2.77261e-08
LOC_Os03g45450	OsWRKY60	23.9729	17.6474	5.72128	15.7805	1.79782	8.72342	2.13722	4.21949	-1.90301	0.0003929	0.0067067
LOC_Os12g02440	OsWRKY56	11.6853	12.6642	8.03103	10.7935	2.95629	4.20213	2.57336	3.24393	-1.73435	1.25524e-12	2.00124e-10
LOC_Os01g40260	OsWRKY77	19.6614	10.4106	8.68064	12.9175	2.82052	2.65204	2.36979	2.61412	-2.30493	2.99097e-12	4.41532e-10
LOC_Os09g25060	OsWRKY76	28.2386	23.8958	22.0846	24.7397	5.53386	6.36469	8.22602	6.70819	-1.88283	2.10605e-15	5.3662e-13
LOC_Os09g25070	OsWRKY62	22.3861	19.9843	16.3273	19.5659	2.51615	7.49185	2.37534	4.12778	-2.24491	5.46714e-10	4.88897e-08
LOC_Os01g60600	OsWRKY86	10.2495	11.3231	10.7081	10.7602	2.24908	4.74347	5.6975	4.23002	-1.34697	1.37105e-06	5.26538e-05
5W VS 0W
Gene ID	Gene Name	RPKM_rep1	RPKM_rep2	RPKM_rep3	0 W_RPKM	RPKM_rep1	RPKM_rep2	RPKM_rep3	5 W_RPKM	Log2Fold_Change (5W_RPKM/0W_RPKM)	P_value	FDR
LOC_Os01g53260	OsWRKY23	0.210667	0.128062	0.0838998	0.140876	2.80784	4.81217	1.6133	3.07777	4.44939	2.83449e-08	4.04521e-06
LOC_Os07g02060	OsWRKY29	0.582106	0.747026	0.115914	0.481682	12.4645	5.79265	5.11822	7.79178	4.0158	5.83086e-08	7.51426e-06
LOC_Os11g29870	OsWRKY72	8.54075	7.69565	7.1285	7.7883	47.1694	39.2897	100.698	62.3858	3.00184	3.95038e-08	5.4161e-06
LOC_Os11g02530	OsWRKY40	0.120655	0.448215	0.240258	0.26971	0.878757	1.27343	9.02593	3.72604	3.78816	0.00036101	0.00990885
LOC_Os05g39720	OsWRKY70	5.22395	2.19079	2.25954	3.22476	9.58978	8.08627	69.0893	28.9218	3.16489	0.000200896	0.0062732
LOC_Os05g46020	OsWRKY7	29.7685	10.588	15.1698	18.5087	107.329	58.7705	109.209	91.7695	2.30981	9.03568e-05	0.00332873
LOC_Os01g18584	OsWRKY9	7.49087	6.18987	4.39031	6.02368	56.7343	48.4819	52.2686	52.4949	3.12346	5.0758e-11	1.63719e-08
LOC_Os03g55080	OsWRKY3	6.06394	5.71861	5.46795	5.75017	21.3326	19.0191	36.1428	25.4982	2.14872	6.6498e-05	0.00258582
LOC_Os03g21710	OsWRKY44	0.35357	0.553608	0.448038	0.451739	5.47801	5.16135	15.4186	8.68599	4.26513	1.02041e-09	2.25952e-07
LOC_Os08g29660	OsWRKY69	12.9471	7.43675	6.56256	8.98214	23.1924	40.8492	44.7267	36.2561	2.01309	0.000300635	0.0085678
LOC_Os06g05380	OsWRKY73	1.07528	1.21392	0.734123	1.00777	3.92695	3.85628	16.9919	8.25839	3.03469	5.91317e-05	0.00236871
LOC_Os01g60640	OsWRKY21	8.49729	6.50621	6.51539	7.17296	31.3707	38.2699	121.102	63.581	3.14796	4.74695e-07	4.51251e-05
LOC_Os11g45920	OsWRKY41	4.82585	6.9436	5.93538	5.90161	28.6204	26.4145	29.762	28.2656	2.25987	5.5993e-06	0.000347549
LOC_Os01g53040	OsWRKY14	0.0770408	0.156107	0.357958	0.197035	2.32859	1.19063	3.87859	2.46594	3.64561	1.15649e-05	0.000622307
LOC_Os01g09100	OsWRKY10	0.708209	0.41001	0.805856	0.641358	3.03957	3.43224	16.4104	7.62741	3.57199	4.71216e-05	0.00198533
LOC_Os05g49100	OsWRKY49	0.387643	0.332317	0.475021	0.398327	1.43336	2.49524	5.4551	3.1279	2.97317	8.94223e-05	0.00330454
LOC_Os05g03900	OsWRKY89	30.2196	30.8754	23.7654	28.2868	15.6531	10.3926	8.14585	11.3972	-1.31145	4.22644e-05	0.00181555
LOC_Os12g02440	OsWRKY56	11.6853	12.6642	8.03103	10.7935	3.19514	4.48517	1.42042	3.03358	-1.83107	3.26387e-06	0.000223743

## Sheet: DEGs List
Gene ID	Gene Name	Log2Fold_Change (1W_RPKM/0W_RPKM)	Log2Fold_Change (2W_RPKM/0W_RPKM)	Log2Fold_Change (3W_RPKM/0W_RPKM)	Log2Fold_Change (4W_RPKM/0W_RPKM)	Log2Fold_Change (5W_RPKM/0W_RPKM)	0W_RPKM	1W_RPKM	2W_RPKM	3W_RPKM	4W_RPKM	5W_RPKM
LOC_Os01g60600	OsWRKY86	-2.05796	-1.12798	0.319451	-1.34697	2.58093	10.7602	2.58412	4.92339	13.4272	4.23002	64.3813
LOC_Os06g06360	OsWRKY93	-1.84631	-0.860894	0.0397946	-1.76475	-0.0391957	5.00947	1.39315	2.75827	5.14957	1.47418	4.8752
LOC_Os01g51690	OsWRKY26	-4.6984	-3.71997	-0.225826	-1.86924	2.45429	1.10441	0.0425374	0.0838122	0.944386	0.302297	6.05263
LOC_Os11g02520	OsWRKY100	-2.45245	-1.29736	0.996014	-1.00598	0.856278	38.1324	6.96678	15.5149	76.0544	18.9874	69.0334
LOC_Os03g45450	OsWRKY60	-2.60109	-3.09952	-3.06542	-1.90301	-0.712878	15.7805	2.60086	1.84109	1.88511	4.21949	9.62774
LOC_Os06g44010	OsWRKY28	-2.38255	-0.139829	1.56737	-0.593269	2.43295	11.2202	2.1517	10.1838	33.2527	7.4372	60.5888
LOC_Os12g02440	OsWRKY56	-1.36394	-1.12506	-0.878882	-1.73435	-1.83107	10.7935	4.19348	4.94864	5.86938	3.24393	3.03358
LOC_Os01g40260	OsWRKY77	-1.86668	-0.118689	-1.36358	-2.30493	-0.770315	12.9175	3.54204	11.8973	5.01998	2.61412	7.57341
LOC_Os09g25060	OsWRKY76	-1.55474	-1.37448	-0.186828	-1.88283	1.33316	24.7397	8.42115	9.54188	21.7347	6.70819	62.3327
LOC_Os09g25070	OsWRKY62	-2.3791	-2.44659	-1.31826	-2.24491	0.172084	19.5659	3.76115	3.58924	7.84629	4.12778	22.0446
LOC_Os07g48260	OsWRKY47	0.749908	2.50073	1.76029	0.655931	1.35984	1.34918	2.2689	7.636	4.57056	2.12581	3.46276
LOC_Os05g49620	OsWRKY19	-0.112263	2.10886	1.45055	0.0236595	2.07391	0.341667	0.316088	1.47378	0.933817	0.347316	1.4385
LOC_Os01g18584	OsWRKY9	0.178983	2.64423	2.02516	2.96924	3.12346	6.02368	6.81933	37.6579	24.5186	47.1729	52.4949
LOC_Os03g21710	OsWRKY44	1.63392	3.19289	3.56141	2.14277	4.26513	0.451739	1.40199	4.13088	5.3331	1.99492	8.68599
LOC_Os08g29660	OsWRKY69	0.702069	2.54977	1.81385	1.12581	2.01309	8.98214	14.6125	52.5942	31.5793	19.6013	36.2561
LOC_Os06g05380	OsWRKY73	0.7156	1.93786	1.89726	1.65445	3.03469	1.00777	1.65493	3.86116	3.754	3.17251	8.25839
LOC_Os11g45920	OsWRKY41	0.721867	1.20258	1.35442	1.86732	2.25987	5.90161	9.73362	13.5826	15.0901	21.5323	28.2656
LOC_Os01g53040	OsWRKY14	0.718161	2.70232	2.0889	3.00901	3.64561	0.197035	0.324139	1.2824	0.838234	1.58616	2.46594
LOC_Os05g50610	OsWRKY8	-0.655531	-1.2208	-0.262003	-0.51204	1.18899	10.9529	6.95338	4.69929	9.13396	7.68052	24.9719
LOC_Os05g25770	OsWRKY45	0.728959	1.23621	1.8256	0.325313	1.7869	36.7615	60.93	86.6023	130.302	46.0598	126.854
LOC_Os11g02480	OsWRKY46a	0.34478	0.888285	1.33368	1.16742	1.67432	4.25847	5.40807	7.88231	10.7333	9.56495	13.5917
LOC_Os11g02540	OsWRKY50	-0.597897	-0.126481	0.563654	-2.13359	-0.37837	5.23764	3.4606	4.79801	7.74128	1.1936	4.02935
LOC_Os11g02530	OsWRKY40	-0.509538	-1.30914	2.55521	-0.593552	3.78816	0.26971	0.189457	0.108844	1.58523	0.178739	3.72604
LOC_Os05g39720	OsWRKY70	-1.42953	1.4576	1.57575	0.0457959	3.16489	3.22476	1.1972	8.85682	9.61268	3.32877	28.9218
LOC_Os05g46020	OsWRKY7	-0.762414	0.413964	1.61156	0.127276	2.30981	18.5087	10.9111	24.66	56.5595	20.2158	91.7695
LOC_Os01g09100	OsWRKY10	-0.657316	0.196395	0.0779301	-0.00519218	3.57199	0.641358	0.406658	0.734889	0.676956	0.639054	7.62741
LOC_Os05g49100	OsWRKY49	0.316592	1.08926	1.56657	1.62536	2.97317	0.398327	0.49607	0.847502	1.17984	1.22891	3.1279
LOC_Os05g03900	OsWRKY89	-0.724145	-0.91481	-0.768303	-0.798047	-1.31145	28.2868	17.1236	15.0037	16.6074	16.2685	11.3972
LOC_Os01g53260	OsWRKY23	-0.282868	2.33797	2.53887	2.30026	4.44939	0.140876	0.115794	0.712256	0.818681	0.693881	3.07777
LOC_Os11g29870	OsWRKY72	-0.587932	0.850826	1.92339	1.21195	3.00184	7.7883	5.18152	14.0465	29.5421	18.0417	62.3858
LOC_Os03g55080	OsWRKY3	0.577589	0.938479	1.85369	1.13648	2.14872	5.75017	8.58128	11.0202	20.7824	12.6414	25.4982
LOC_Os01g60640	OsWRKY21	0.974596	2.30379	2.30058	0.220508	3.14796	7.17296	14.0955	35.4167	35.338	8.35753	63.581
LOC_Os07g02060	OsWRKY29	2.90296	3.02295	3.88788	4.22954	4.0158	0.481682	3.60279	3.91524	7.13063	9.03605	7.79178
